# Supplementary material for: Urine and Serum Electrolytes and Biochemical Values Associated with Osteoporosis in Premenopausal and Postmenopausal Women: A Longitudinal and Cross-Sectional Study Using Korean Genome and Epidemiology Study (KoGES) Cohort
Source: J Clin Med. 2021 May 17;10(10):2155. doi: 10.3390/jcm10102155 (PMC8156403; doi:10.3390/jcm10102155)
Supplement: Supplementary file 1 [file jcm-10-02155-s001.zip]

Archive with 1 entries (1 files):
- jcm-1152200-supplementary.pdf
